# Supplementary material for: Phylogeny and historical demography of endemic fishes in Lake Biwa: the ancient lake as a promoter of evolution and diversification of freshwater fishes in western Japan
Source: Ecol Evol. 2016 Mar 16;6(8):2601–23. doi: 10.1002/ece3.2070 (PMC4798153; doi:10.1002/ece3.2070)
Supplement: Supplementary file 5 — Table S1. List of data used for the phylogenetic and population genetic analyses and sampling sites. Table S2. Localities and sample sizes of fishes in Lake Biwa and the rivers around the lake used for the population genetic analyses. Table S3. The data used for the phylogeographic analyses, excluding Lake Biwa populations. Table S4. List of PCR and sequencing primers. Table S5. List of substitution models selected by the Bayesian information criterion implemented in jModeltest 2.1.1 and the estimated mean mutation rate of each locus. Table S6. Results of mismatch distribution analyses and neutrality tests. [file ECE3-6-2601-s005.xlsx]

## Sheet: Table S1
Table S1. List of data used for the phylogenetic and population genetic analyses and sampling sites．
Classification	Species	Locality code	River (river/lake system); Prefecture, country	Sample size	NCBI Accession No. (excluding the data in this study)
Salmonidae
	Brachymystax lenok tsinlingensis	―	(Downloaded from Genbank)	1	JQ686731
	Coregonus lavaretus	―	(Downloaded from Genbank)	1	AB034824
	Coregonus nasus	―	(Downloaded from Genbank)	1	JQ390058
	Hucho taimen	―	(Downloaded from Genbank)	1	HQ897271
	Hucho bleekeri	―	(Downloaded from Genbank)	1	HM804473
	Oncorhynchus clarki henshawi	―	(Downloaded from Genbank)	1	AY886762
	Oncorhynchus gorbuscha	―	(Downloaded from Genbank)	1	EF455489
	Oncorhynchus keta	―	(Downloaded from Genbank)	1	AP010773
	Oncorhynchus kisutch	―	(Downloaded from Genbank)	1	EF126369
	Oncorhynchus masou formosanus	―	(Downloaded from Genbank)	1	DQ858456
	Oncorhynchus masou ishikawae	82	Nara Pref., Japan	2
		―	(Downloaded from Genbank)	1	DQ864464
	Oncorhynchus masou masou	89	Tochigi Pref., Japan	2
		―	(Downloaded from Genbank)	1	DQ864465
	Oncorhynchus masou subsp. (L. Biwa trout)	12	L. Biwa; Shiga Prefecture, Japan	2
		―	(Downloaded from Genbank)	1	EF105342
	Oncorhynchus mykiss	―	(Downloaded from Genbank)	1	L29771
	Oncorhynchus nerka	―	(Downloaded from Genbank)	1	EF055889
	Oncorhynchus tshawytscha	―	(Downloaded from Genbank)	1	AF392054
	Prosopium cylindraceum	―	(Downloaded from Genbank)	1	JQ390062
	Prosopium williamsoni	―	(Downloaded from Genbank)	1	JQ390061
	Salmo salar	―	(Downloaded from Genbank)	1	U12143
	Salmo trutta	―	(Downloaded from Genbank)	1	AM910409
	Salvelinus alpinus	―	(Downloaded from Genbank)	1	AF154851
	Salvelinus fontinalis	―	(Downloaded from Genbank)	1	AF154850
	Salvelinus leucomaenis	―	(Downloaded from Genbank)	1	KF513161
	Thymallus thymallus	―	(Downloaded from Genbank)	1	FJ853655
Cyprinidae
Cyprininae
	Barbus barbus	―	(Downloaded from Genbank)	1	AB238965
	Barbus gonionotus	―	(Downloaded from Genbank)	1	AB238966
	Carassioides acuminatus	―	Hainan Province, China	3
	Carassius buergeri grandoculis	14, 20, 26, 44	L. Biwa and creeks; Shiga Pref., Japan	8
	Carassius buergeri speceis complex	48	Fugenji R. (Yodo R.); Kyoto Pref., Japan	3
		51	Muko R.; Hyogo Pref., Japan	1
		86	Tama R.; Tokyo Pref., Japan	2
		―	(Downloaded from Genbank)	6	AB006953, EF483931, GU086396–086397, HQ875340, JN105355
	Carassius carassius	―	(Downloaded from Genbank)	1	JQ911695
	Carassius cuvieri	28	L. Nishi-no-ko (L. Biwa); Shiga Pref., Japan	4
	Carassius gibelio	―	(Downloaded from Genbank)	2	GU138989, GU170401
	Cyclocheilichthys enoplos	―	(Downloaded from Genbank)	1	JQ700301
	Cyprinus carpio	―	(Downloaded from Genbank)	7	AP009047, JN105352–105354, JN105357, JX188254, X61010
	Gymnocypris przewalskii ganzihonensis	―	(Downloaded from Genbank)	1	JQ004278
	Procypris rabaudi	―	(Downloaded from Genbank)	1	EU082030
	Sinocyclocheilus altishoulderus	―	(Downloaded from Genbank)	1	FJ984568
	Sinocyclocheilus grahami	―	(Downloaded from Genbank)	1	GQ148557
Gobiinae
	Abbotina rivularis	28	L. Nishi-no-ko (L. Biwa); Shiga Pref., Japan	1
		―	(Downloaded from Genbank)	1	KF577979
	Biwia springeri	―	(Downloaded from Genbank)	1	AP011360
	Biwia yodoensis	47	Katsura R. (Yodo R.); Kyoto Pref., Japan	1
	Biwia zezera	21, 33	L. Biwa; Shiga Pref., Japan	2
		60	Ijira and Nagara Rs.; Gifu Pref., Japan	2
	Coreius guichenoti	―	(Downloaded from Genbank)	1	JF906108
	Coreius heterodon	―	(Downloaded from Genbank)	1	JF906110
	Coreoleuciscus splendidus	―	(Downloaded from Genbank)	1	EU848546
	Gnathopogon caerulescens	12, 21	L. Biwa; Shiga Pref., Japan	3
	Gnathopogon elongatus	13, 29, 37, 38	Creeks, Kawamichi and Hino Rs. (L. Biwa); Shiga Pref., Japan	5
		50	Takaya R. (Yura R.); Kyoto Pref., Japan	2
		61	Kiso R.; Gifu Pref., Japan	1
		66	Kamida R; Aichi Pref., Japan	1
		70	Creeks (Tenryu R.); Nagano Pref., Japan	2
	Gnathopogon strigatus	―	(Downloaded from Genbank)	1	AP011361
	Gobio gobio	―	(Downloaded from Genbank)	1	AB239596
	Gobiobotia brevibarba	―	(Downloaded from Genbank)	1	FJ515919
	Gobiobotia macrocephala	―	(Downloaded from Genbank)	1	FJ515918
	Gobiobotia naktongensis	―	(Downloaded from Genbank)	1	KC353467
	Gobiocypris rarus	―	(Downloaded from Genbank)	1	JN116719
	Hemibarbus barbus	37	L. Biwa; Shiga Pref., Japan	1
		―	(Downloaded from Genbank)	1	AB070241
	Hemibarbus labeo	―	(Downloaded from Genbank)	1	DQ347953
	Hemibarbus longirostris	―	(Downloaded from Genbank)	1	DQ347952
	Hemibarbus maculatus	―	(Downloaded from Genbank)	1	JF906109
	Hemibarbus mylodon	―	(Downloaded from Genbank)	2	DQ345787, AP011414
	Hemibarbus umbrifer	―	(Downloaded from Genbank)	1	AP011415
	Microphysogobio alticorpus	―	(Downloaded from Genbank)	1	KC762939
	Microphysogobio brevirostris	―	(Downloaded from Genbank)	1	KF319122
	Microphysogobio koreensis	―	(Downloaded from Genbank)	1	FJ515920
	Microphysogobio longdorsalis	―	(Downloaded from Genbank)	1	AP011394
	Microphysogobio tafangensis	―	(Downloaded from Genbank)	1	KF857260
	Pseudogobio esocinus	33	L. Biwa; Shiga Pref., Japan	1
		50	Yura R.; Kyoto Pref., Japan	1
		56	Kumozu R.; Mie Pref., Japan	1
		83	Okaya R. (Oi R.); Shizuoka Pref., Japan	1
		41	Tamura R. (L. Biwa); Shiga Pref., Japan	1
		65	Toyo R.; Aichi Pref., Japan	1
		57	Anraku R. (Suzuka R); Mie Pref., Japan	1
		77	Ota R.; Hiroshima Pref., Japan	1
	Pseudopungtungia nigra	―	(Downloaded from Genbank)	1	EU332752
	Pseudopungtungia tenuicorpus	―	(Downloaded from Genbank)	1	FJ515917
	Pseudorasbora elongata	―	(Downloaded from Genbank)	1	KF245485
	Pseudorasbora parva	38	A pond (L. Biwa); Shiga Pref., Japan	1
		45	Daido R. (Yodo R.); Shiga Pref., Japan	1
		48	Bouga R. (Yodo R.); Kyoto Pref., Japan	1
		55	A creek (Kushida R.); Mie Pref., Japan	1
		63	Oyama R. (Shonai R.); Aichi Pref., Japan	1
		65	A pond (Toyo R.); Aichi Pref., Japan	1
		―	(Downloaded from Genbank)	1	JF802126
	Pseudorasbora pumila	87	A pond (Chikuma R.); Nagano Pref., Japan	1
		92	A pond (Naruse R.); Miyagi Pref., Japan	1
	Pseudorasbora pugnax	54	A pond (Miya R.); Mie Pref., Japan	1
		61	A pond (Kiso R.); Aichi Pref., Japan	1
	Pungtungia herzi	30	Sakura R. (L. Biwa); Shiga Pref., Japan	1
	Rhinogobio ventralis	―	(Downloaded from Genbank)	1	KF529530
	Romanogobio tenuicorpus	―	(Downloaded from Genbank)	1	KF647873
	Sarcocheilichthys biwaensis	5, 32, 37	L. Biwa; Shiga Pref., Japan	4
	Sarcocheilichthys lacustris	―	(Downloaded from Genbank)	1	KF669394
	Sarcocheilichthys nigripinnis	―	(Downloaded from Genbank)	1	JX401522
	Sarcocheilichthys parvus	―	(Downloaded from Genbank)	2	AP011332, JX456224
	Sarcocheilichthys sinensis	―	(Downloaded from Genbank)	2	KC847084, KF177390
	Sarcocheilichthys variegatus microoculus	5, 9	L. Biwa; Shiga Pref., Japan	6
	Sarcocheilichthys variegatus variegatus	50	Yura R.; Kyoto Pref., Japan	2
		51	Muko R.; Hyogo Pref., Japan	1
		55	Harai R. (Kushida R.); Mie Pref., Japan	1
		59	Hijie R. (Kiso R.); Mie Pref., Japan	1
		75	Ashida R.; Hiroshima Pref., Japan	3
		79	Futatsu R. (Yabe R.); Fukuoka Pref., Japan	1
		80	Naka R. ; Fukuoka Pref., Japan	1
	Saurogobio dabryi	―	(Downloaded from Genbank)	1	KF534790
	Saurogobio dumerili	―	(Downloaded from Genbank)	1	KF151214
	Squalidus argentatus	―	(Downloaded from Genbank)	2	KF801059, KF819452
	Squalidus biwae biwae	5	L. Biwa; Shiga Pref., Japan	3
		29	Hino R. (L. Biwa); Shiga Pref., Japan	2
	Squalidus biwae tsuchigae	48	Kizu R. (Yodo R.); Kyoto Pref., Japan	1
		60	Nagara R.; Gifu Pref., Japan	2
		64	Yahagi R.; Aichi Pref., Japan	1
		71	Uryu R. (Yoshii R.); Okayama Pref., Japan	1
		75	Ashida R.; Hiroshima Pref., Japan	2
	Squalidus gracilis gracilis	30	Hino R. (L. Biwa); Shiga Pref., Japan	1
		41	Tamura R. (L. Biwa); Shiga Pref., Japan	1
		54	Ouchiyama R. (Miya R.); Mie Pref., Japan	1
		57	Kaizo R.; Mie Pref., Japan	1
		60	Nagara R.; Gifu Pref., Japan	1
		68	Tenryu R.; Shizuoka Pre., Japan	1
	Squalidus japonicus japonicus	27	L. Biwa; Shiga Pref., Japan	2
		61	Creeks (Kiso R.); Gifu Pref., Japan	2
	Squalidus wolterstorffi	―	(Downloaded from Genbank)	1	AP011392
Oxygastrinae
	Ancherythroculter nigrocauda	―	(Downloaded from Genbank)	1	KC513573
	Aphyocypris chinensis	―	(Downloaded from Genbank)	1	AB218688
	Aphyocypris kikuchii	―	(Downloaded from Genbank)	1	JX184925
	Chanodichthys dabryi	―	(Downloaded from Genbank)	1	KC526217
	Chanodichthys mongolicus	―	(Downloaded from Genbank)	1	KC701385, AP009060
	Ctenopharyngodon idella	―	(Downloaded from Genbank)	1	EU391390
	Culter alburnus	―	(Downloaded from Genbank)	1	KF039719
	Distoechodon tumirostris	―	(Downloaded from Genbank)	1	DQ026431
	Hemiculter leucisculus	―	(Downloaded from Genbank)	1	KF647872
	Hemigrammocypris rasborella	31, 41	Ponds (L. Biwa); Shiga Pref., Japan	2
		49	A pond (Yamato R.); Osaka Pref., Japan	1
		54	A pond (Miya R.); Mie Pref., Japan	1
		58	A pond (Inabe R.); Mie Pref., Japan	1
		62	A pond (Nikko R.); Aichi Pref., Japan	1
		69	A pond (Tenryu R.); Shizuoka Pref., Japan	1
		84	A pond (Seto R.); Shizuoka Pref., Japan	1
	Hypophthalmichthys molitrix	―	(Downloaded from Genbank)	1	EU315941
	Hypophthalmichthys nobilis	―	(Downloaded from Genbank)	1	HM162839
	Ischikauia steenackeri	7, 9	L. Biwa; Shiga Pref., Japan	2
	Megalobrama amblycephala	―	(Downloaded from Genbank)	1	EU437747
	Megalobrama terminalis	―	(Downloaded from Genbank)	1	AB626850
	Metzia formosae	―	(Downloaded from Genbank)	1	KF246550
	Metzia mesembrinum	―	(Downloaded from Genbank)	1	KF997093
	Mylopharyngodon piceus	―	(Downloaded from Genbank)	1	DQ026435
	Nicholsicypris normalis	―	(Downloaded from Genbank)	1	AP011396
	Nipponocypris sieboldii	17	A creek (L. Biwa); Shiga Pref., Japan	1
		―	(Downloaded from Genbank)	1	AB218898
	Nipponocypris temminckii	34, 35	Mano and Kisen Rs. (L. Biwa); Shiga Pref., Japan	2
	Opsariichthys bidens	―	(Downloaded from Genbank)	1	DQ367044
	Opsariichthys uncirostris	9, 35	L. Biwa; Shiga Pref., Japan	2
	Parabramis pekinensis	―	(Downloaded from Genbank)	1	JX242531
	Pararasbora moltrechti	―	(Downloaded from Genbank)	1	JX311312
	Parazacco spilurus	―	(Downloaded from Genbank)	1	KF971863
	Plagiognathops microlepis	―	(Downloaded from Genbank)	1	KF383387
	Pseudobrama simoni	―	(Downloaded from Genbank)	1	KF537571
	Pseudohemiculter dispar	―	(Downloaded from Genbank)	1	KC306507
	Pseudolaubuca engraulis	―	(Downloaded from Genbank)	1	KC429670
	Sinibrama macrops	―	(Downloaded from Genbank)	1	KC122916
	Squaliobarbus curriculus	―	(Downloaded from Genbank)	1	KC351187
	Xenocypris macrolepis	―	(Downloaded from Genbank)	1	AP009059
	Xenocypris davidi	―	(Downloaded from Genbank)	1	KF039718
	Yaoshanicus arcus	―	(Downloaded from Genbank)	1	AP011398
	Zacco platypus	14, 33	Harie-Okawa R. and L. Biwa; Shiga Pref., Japan	2
		49	Saho R. (Yamato R.); Nara Pref., Japan	1
		56	Nagano R. (Kumozu R.); Mie Pref., Japan	1
		58	Tagiri R. (Inabe R.); Mie Pref., Japan	1
		60	Ijira R. (Nagara R.); Gifu Pref., Japan	1
		―	(Downloaded from Genbank)	2	KF408383, KF683339
Siluridae
	Silurus asotus	14, 28, 33	L. Biwa, L. Nishi-no-ko and a creek; Shiga Pref., Japan	4
		47	A creek (Katsura R.); Kyoto Pref., Japan	1
		47	Kamo R. (Yodo R.); Kyoto Pref., Japan	1
		54	Ouchiyama R. (Miya R.); Mie Pref., Japan	1
		54	Ichinose R. (Miya R.); Mie Pref., Japan	2
		55	Harai R. (Kushida R.); Mie Pref., Japan	1
		63	Shonai R.; Aichi Pref., Japan	1
		64	Tomoe R. (Yahagi R.); Aichi Pref., Japan	1
		72	A creek (Asahi R.); Okayama Pref., Japan	1
		74	Ohta R. (Gono R.); Shimane Pref., Japan	1
		76	Kurose R.; Hiroshima Pref., Japan	1
		78	Chikugo R.; Fukuoka Pref., Japan	1
		85	Abe R.; Shizuoka Pref., Japan	1
		―	(Downloaded from Genbank)	1	AP012022
	Silurus biwaensis	5	L. Biwa; Shiga Pref., Japan	2
	Silurus lithophilus	6, 7, 27, 28	L. Biwa and L. Nishi-no-ko; Shiga Pref., Japan	4
	Silurus glanis	―	(Downloaded from Genbank)	1	AM398435
	Silurus meridionalis	―	(Downloaded from Genbank)	3	HM746661, HQ907992, JX087350
	Silurus lanzhouensis	―	(Downloaded from Genbank)	1	JF895472
	Silurus soldatovi	―	(Downloaded from Genbank)	1	AB860299
Gobiidae
	Gymnogobius breunigii	88	L. Kasumigaura; Ibaraki Pref., Japan	1
	Gymnogobius sp1 (Musashino-juzukakehaze)	86	Tama R.; Tokyo Pref., Japan	2
	Gymnogobius isaza	12, 33	L. Biwa; Shiga Pref., Japan	4
	Gymnogobius opperiens	93	Rausu R; Hokkaido Pref., Japan	3
	Gymnogobius petschiliensis	53	Miya R.; Hyogo Pref., Japan	1
		52	Ashiya R.; Hyogo Pref., Japan	1
		73	Satsu R; Hyogo Pref., Japan	1
		86	Tama R.; Tokyo Pref., Japan	1
	Gymnogobius urotaenia	33	L. Biwa; Shiga Pref., Japan	2
		50	Yura R.; Kyoto Pref., Japan	1
		52	Ashiya R.; Hyogo Pref., Japan	1
		67	Danzu R. (Miyakoda R.); Shizuoka Pref., Japan	1
		81	A creek; Tsuyazaki, Fukuoka Pref., Japan	1
		88	L. Kasumigaura; Ibaraki Pref., Japan	1
Cottidae
	Cottus hangiongensis	―	(Downloaded from Genbank)	1	EU332751
	Cottus poecilopus	―	(Downloaded from Genbank)	1	EU332750
	Cottus pollux (middle egg type)	47	Kamo R. (Yodo R.); Kyoto Pref., Japan	2
	Cottus pollux (large egg type)	16	Harihata R. (L. Biwa); Shiga Pref., Japan	2
		47	Iwakura R. (Yodo R.); Hyogo Pref., Japan	1
		58	Inabe R.; Mie Pref., Japan	3
	Cottus reinii (amphidromous type)	33	L. Biwa; Shiga Pref., Japan	2
		58	Inabe R.; Mie Pref., Japan	2
		90	Kido R.; Fukushima Pref., Japan	2
	Cottus reinii (lacustrine type)	91	Niida R.; Fukushima Pref., Japan	2

## Sheet: Table S2
Table S2. Localities and sample sizes of fishes in Lake Biwa and the rivers around the lake used for the population genetic analyses．
Classification	Species	Locality code	River	Locality	Sample size	GEDIMAP ID
Osmeridae
	Plecoglossus altivelis	21	Lake Biwa	Hikone	15	P2000
		37	L. Biwa	Moriyama	11	P2001
Salmonidae
	Oncorhynchus masou subsp.	12	L. Biwa	Imazu	26	P2002
	(Lake Biwa trout)	19	L. Biwa	Adogawa	5	P2003
		27	L. Biwa	Okishima	1	P2004
Cobitidae
	Cobitis magnostriata	14	Creeks	Harie	22	P2005
		30	Sakura River	Higashi-Ohmi	14	P2006
	Cobitis minamorii oumiensis	14	Creeks	Harie	46	P2007
	Cobitis sp. BIWAE type A	10	Creeks	Imazu	21	P2008
		14	Creeks	Harie	10	P2009
	Misgurnus anguillicaudatus	10	Creeks	Imazu	15	P2010
		14	Creeks	Harie	3	P2011
Cyprinidae
Acheilognathinae
	Acheilognathus rhombeus	5	L. Biwa	Onoe	10	P2012
		9	L. Biwa	Momose	8	P2013
		14	Harie-Okawa R.	Harie	8	P2014
		15	Ado R.	Takashima	4	P2015
		26	Daidoh R.	Ohmi-Hachiman	10	P2016
		29	Hino R.	Ohmi-Hachiman	7	P2017
		33	L. Biwa	Imajuku	6	P2018
	Acheilognathus tabira tabira	5	L. Biwa	Onoe	33	P2019
		7	L. Biwa	Oura	6	P2020
		9	L. Biwa	Momose	23	P2021
		12	L. Biwa	Imazu	9	P2022
	Tanakia lanceolata	3	Creeks	Kinomoto	10	P2023
		5	L. Biwa	Onoe	1	P2024
		14	Harie-Okawa R.	Harie	9	P2025
		39	Creeks	Ritto	9	P2026
	Tanakia limbata	3	Creeks	Kinomoto	3	P2027
		4	Yogo R.	Takatsuki	3	P2028
		5	L. Biwa	Onoe	13	P2029
		14	Harie-Okawa R.	Harie	1	P2030
		14	Creeks	Harie	21	P2031
		17	Creeks	Adogawa	2	P2032
		31	Hino R.	Higashi-Ohmi	6	P2033
Cyprininae
	Carassius buergeri grandoculisa	5	L. Biwa	Onoe	1	P1730
		9	L. Biwa	Momose	1	P1728
		12	L. Biwa	Imazu	3	P1726
		14	Harie-Okawa R.	Harie	11	P1725
		20	L. Biwa	Takeshima	37	P1721
		26	Daidoh R.	Ohmi-Hachiman	1	P1724
		28	L. Nishi-no-ko	Ohmi-Hachiman	4	P1729
		33	L. Biwa	Imajuku	14	P2035
		44	A pond	Kusatsu-Tanakami	3	P1727
	Carassius cuvieria	5	L. Biwa	Onoe	1	P1723
		14	Harie-Okawa R.	Harie	1	P1722
		28	L. Nishi-no-ko	Ohmi-Hachiman	25	P1721
Gobioninae
	Abbottina rivularis	28	L. Nishi-no-ko	Ohmi-Hachiman	31	P2040
	Biwia zezerab	19	L. Biwa	Takashima	8	P1171
		21	L. Biwa	Hikone	5	P1168
		26	Daidoh R.	Ohmi-Hachiman	2	P1173
		32	L. Biwa	Chuzu	8	P1169
		32	Yasu R.	Chuzu	8	P1174
		33	L. Biwa	Imajuku	12	P1172
		37	L. Biwa	Moriyama	18	P1170
		47	Heianjingu Shrine (Channel)	Sakyo (Kyoto Pref.)	6	P1175
	Gnathopogon caerulescensc	5	L. Biwa	Onoe	8	P1425
		7, 12	L. Biwa	Imazu and Oura	30	P1428
		21	L. Biwa	Hikone	2	P1426
		26	L. Biwa	Ohmi-Hachiman	14	P1427
	Gnathopogon elongatusc	4	Yogo. R.	Takatsuki	2	P1398
		13	Kawamichi R.	Nagahama	5	P1399
		13	A pond	Nagahama	8	P1400
		13	Nagahama-shinsen R.	Nagahama	8	P1401
		17	Creeks	Adogawa	13	P1406
		22	Anjiki R.	Hikone	14	P1402
		26	Daidoh R.	Ohmi-Hachiman	12	P1403
		29	Hino R.	Ohmi-Hachiman	16	P1404
		37, 38	Creeks	Moriyama and Kusatsu	20	P1405
	Hemibarbus barbus	5	L. Biwa	Onoe	1	P2041
		7	L. Biwa	Oura	6	P2042
		9	L. Biwa	Momose	4	P2043
		21	L. Biwa	Hikone	1	P2044
		26	Daidoh R.	Ohmi-Hachiman	8	P2045
		29	L. Biwa	Ohmi-Hachiman	12	P2046
		33	L. Biwa	Imajuku	7	P2047
		35	Mano R.	Katata	1	P2048
		37	L. Biwa	Kusatsu	16	P2049
	Pseudogobio esocinusd	5	L. Biwa	Onoe	7	P827
		9	L. Biwa	Momose	8	―
		21	L. Biwa	Hikone	6	P828
		27	L. Biwa	Ohmi-Hachiman	8	―
		33	L. Biwa	Imajuku	16	―
		37	L. Biwa	Kusatsu	12	P2196
	Pseudorasbora parva	12	L. Biwa	Imazu	9	P2050
		28	L. Nishi-no-ko	Ohmi-Hachiman	11	P2051
		30	A pond	Hino	15	P2052
		37	Creeks	Moriyama	1	P2053
		40	Ohyama R.	Konan	1	P2054
		43	A pond	Tsuchiyama	16	P2055
		43	A pond	Tsuchiyama	11	P2056
		44	A pond	Kusatsu-Tanakami	15	P2057
		46	A pond	Otsu	14	P2058
	Sarcocheilichthys biwaensis and S. variegatus microoculuse	5	L. Biwa	Onoe	43	P1279, P1280, P1295, P1296
		7	L. Biwa	Oura	25	P1281
		9	L. Biwa	Momose	23	P1286, P1293
		12	L. Biwa	Imazu	10	P1692
		13	L. Biwa	Minamihama	12	P1289
		13	Tributary of Ane R.	Kohoku	12	P1693
		18	Yotsu R. Mouth	Yotsugawa	10	P1691
		19	Ado R. Mouth	Kitafunaki	22	P1284, P1294
		20	L. Biwa	Takeshima	25	P1287
		21	L. Biwa	Hikone	10	P1694
		26	L. Biwa	Notogawa	9	P1283
		27	L. Biwa	Ohmi-Hachiman	18	P1290, P1292
		32	L. Biwa	Chuzu	10	P1285
		36	L. Biwa	Shimo-Sakamoto	10	P1288
		37	L. Biwa	Moriyama	10	P1282
	Squalidus biwae biwae	5	L. Biwa	Onoe	17	P2059
		7	L. Biwa	Oura	24	P2060
		9	L. Biwa	Momose	24	P2061
		12	L. Biwa	Imazu	2	P2062
		20	L. Biwa	Takeshima	15	P2063
		21	L. Biwa	Hikone	6	P2064
		27	L. Biwa	Ohmi-Hachiman	11	P2065
	Squalidus japonicus japonicus	7	L. Biwa	Oura	7	P2066
		20	L. Biwa	Takeshima	17	P2067
		27	L. Biwa	Ohmi-Hachiman	33	P2068
		29	Hino R.	Ohmi-Hachiman	4	P2069
		32	Yasu R.	Chuzu	2	P2070
Leuciscinae
	Rhynchocypris lagowskii steindachneri	14	Creeks	Harie	8	P2071
		17	Creeks	Adogawa	23	P2072
		41	Tamura R.	Inohana	3	P2073
		41	Yasu R.	Tokuhara	5	P2074
	Rhynchocypris oxycephalus jouyi	1	Shiotsu-Okawa R.	Kutsukake	11	P2075
		8	Chinai R.	Shiratani	17	P2076
		11	Tributary of Ishida R.	Hiokemae, Imazu	14	P2077
		16	Harihata R.	Katsuragawa-Umenoki	6	P2078
		16	Ado R.	Katsuragawa-Bomura	7	P2079
		24	Tributary of Seri R.	Kawachi, Taga	1	P2080
		25	Inukami R.	Otaki, Taga	1	P2081
		34	Wani R.	Tochu, Ikadachi	15	P2082
		42	Tributary of Tamura R.	Kurotaki, Tuchiyama	15	P2083
	Tribolodon hakonensis	5	L. Biwa	Onoe	18	P2093
		7	L. Biwa	Oura	2	P2094
		9	L. Biwa	Momose	18	P2095
		12	L. Biwa	Imazu	10	P2096
		14	Harie-Okawa R.	Harie	4	P2097
		19	Ado R. Mouth	Kitafunaki	16	P2098
		16	Harihata R.	Katsuragawa-Umenoki	9	P2099
		16	Ado R.	Katsuragawa-Bomura	3	P2100
		17	Creeks	Adogawa	4	P2101
		21	L. Biwa	Hikone	3	P2102
		33	L. Biwa	Imajuku	23	P2103
Oxygastrinae
	Ischikauia steenackeri	5	L. Biwa	Onoe	9	P2108
		7	L. Biwa	Oura	5	P2109
		9	L. Biwa	Momose	3	P2110
		28	L. Nishi-no-ko	Ohmi-Hachiman	1	P2111
		33	L. Biwa	Imajuku	5	P2112
	Nipponocypris sieboldii	3	Creeks	Kinomoto	7	P2113
		4	Yogo R.	Takatsuki	2	P2114
		14	Harie-Okawa R.	Harie	11	P2115
		15	Ado R.	Takashima	1	P2116
		17	Creeks	Adogawa	4	P2117
		23	Creeks	Taga	18	P2118
		30	Hino R.	Ohmi-Hachiman	4	P2119
		37, 38	Creeks	Moriyama and Kusatsu	25	P2120
	Nipponocypris temminckii	1	Shiotsu-Okawa R.	Kutsukake	2	P2127
		16	Harihata R.	Katsuragawa-Umenoki	8	P2128
		17	Creeks	Adogawa	1	P2129
		25	Inukami R.	Otaki, Taga	8	P2130
		30	Creeks	Hino	7	P2131
		33	Kisen R.	Imajuku	2	P2132
		35	Mano R.	Ikadachi-Mukaizaiji	10	P2133
		41	Tamura R.	Kita-tsuchiyama	3	P2134
		41	Yasu R.	Tsuchiyama	1	P2135
	Opsariichthys uncirostris	5	L. Biwa	Onoe	13	P2136
		9	L. Biwa	Momose	6	P2137
		12	L. Biwa	Imazu	11	P2138
		14	Harie-Okawa R.	Harie	7	P2139
		27	L. Biwa	Ohmi-Hachiman	10	P2140
		33	L. Biwa	Imajuku	17	P2141
		35	Mano R.	Katata	14	P2142
	Zacco platypus	4	Yogo R.	Takatsuki	1	P2143
		5	L. Biwa	Onoe	1	P2144
		9	L. Biwa	Momose	6	P2145
		14	Harie-Okawa R.	Harie	22	P2146
		18	Aoi R.	Yotsugawa	1	P2147
		19	Ado R.	Kitafunaki	1	P2148
		23	Creeks	Taga	5	P2149
		33	L. Biwa	Imajuku	3	P2150
		37	L. Biwa	Kusatsu	15	P2151
		37, 38	Creeks	Moriyama and Kusatsu	7	P2152
Amblycipitidae
	Liobagrus reinii	41	Tamura R.	Kita-tsuchiyama	16	P2153
Bagridae
	Pseudobagrus nudiceps	2	L. Yogo	Yogo	2	P2154
		9	L. Biwa	Momose	3	P2155
		15	Ado R.	Adogawa	1	P2156
		45	Seta R.	Kurozu	20	P2157
Siluridae
	Silurus asotus	7	L. Biwa	Oura	1	P2158
		14	Harie-Okawa R.	Harie	1	P2159
		17	Creeks	Adogawa	12	P2160
		27	L. Biwa	Ohmi-Hachiman	1	P2161
		28	L. Nishi-no-ko	Ohmi-Hachiman	3	P2162
		33	L. Biwa	Imajuku	21	P2163
	Silurus lithophilus	2	L. Yogo	Yogo	3	P2172
		5	L. Biwa	Onoe	1	P2173
		6	L. Biwa	Chikubu-shima	8	P2174
		7	L. Biwa	Oura	1	P2175
		27	L. Biwa	Ohmi-Hachiman	9	P2176
		28	L. Nishi-no-ko	Ohmi-Hachiman	1	P2177
		33	L. Biwa	Imajuku	1	P2178
Gobiidae
	Rhinogobius flumineus	16	Harihata R.	Katsuragawa-Umenoki	13	P2179
		41	Tamura R.	Kita-tsuchiyama	9	P2180
	Rhinogobius sp. BW	21	L. Biwa	Hikone	9	P2181
		28	L. Nishi-no-ko	Ohmi-Hachiman	3	P2182
		32	L. Biwa	Chuzu	9	P2183
		33	L. Biwa	Imajuku	22	P2184
	Rhinogobius sp. OR	1	Shiotsu-Okawa R.;	Nishi-Azai	6	P2185
		17	Creeks	Adogawa	4	P2186
		29	L. Biwa	Ohmi-Hachiman	4	P2187
		33	Kisen R.	Imajuku	16	P2188
	Gymnogobius isazaf	5	L. Biwa	Onoe	2	P1449
		9	L. Biwa	Momose	3	P1451
		12	L. Biwa	Imazu	42	P1452
		21	L. Biwa	Hikone	37	P1450
		33	L. Biwa	Imajuku	29	P1453
		―	L. Biwa	(No data)	3h	P230
	Gymnogobius urotaeniag	9	L. Biwa	Momose	1	P1455
		12	L. Biwa	Imazu	1	P1456
		14	Harie-Okawa R.	Harie	14	P1457
		17	Creeks	Adogawa	1	P1458
		27	L. Biwa	Ohmi-Hachiman	2	P1454
		33	Wani R.	Imajuku	14	P1460
		33	Kisen R.	Imajuku	4	P1459
		35	Mano R.	Katata	6	P1461
Cottidae
	Cottus pollux (large egg type)	16	Ado R.	Katsuragawa	11	P2189
	Cottus reinii (lacustrine type)	5	L. Biwa	Onoe	13	P2190
		9	L. Biwa	Momose	26	P2191
		12	L. Biwa	Imazu	6	P2192
		32	L. Biwa	Chuzu	2	P2193
		33	Kisen R.	Imajuku	7	P2194
		33	L. Biwa	Imajuku	25	P2195
aPartly from Mishina et al. (2014). b From Watanabe et al. (2010b). c From Kakioka et al. (2013). d 44 specimens from Tominaga et al.(2009, 2015). e From Komiya et al. (2011, 2014). f Three specimens from Harada et al. (2002); 113 specimens from Tabata & Watanabe (2013). g From Tabata & Watanabe (2013)

## Sheet: Table S3
Table S3. The data used for the phylogeographic analyses, excluding Lake Biwa populations．
Species	River (river system); Prefecture, Region	Sample size	GEDIMAP ID or Accession No.
Cyprinidae
Acheilognathinae
Tanakia limbata	Muko River; Hyogo, Kinki	6	P2034
	Gion Creek (Asahi R.); Okayama, Chugoku	1	AB108968
	Gouno R.; Shimane, Chugoku	1	AB108972
	Koya R.; Yamaguchi, Chugoku	1	AB108958
	Yakkan R.; Oita, Kyushu	1	AB108953
	Nagasa R.; Fukuoka, Kyushu	1	AB108943
	Ima R.; Fukuoka, Kyushu	1	AB108938
	Kunichika R.; Ehime, Shikoku	1	AB108980
	Matsuura R.; Saga, Kyushu	1	AB108946
	Onga R.; Fukuoka, Kyushu	1	AB108935
	Kose R. (Chikugo R.); Kyushu	1	AB108926
	Homan R. (Chikugo R.); Kyushu	1	AB108921
	Futatsu R. (Yabe R.); Fukuoka, Kyushu	1	AB108913
	Harai R. (Kushida R.); Mie, Tokai	1	AB620131
Cyprininae
Carassius buergeri subspp.	Tama R.; Tokyo, Kanto	7	P2036
	Muko River; Hyogo, Kinki	1	P2037
	A pond (Yodo R.); Kyoto, Kinki	2	P2038
	Fugenji R. (Yodo R.); Kyoto, Kinki	3	P2039
	A creek; Okinawa, Ryukyu	1	AB368680
	A creek; Okinawa, Ryukyu	1	AB368681
	Tatara R.; Fukuoka, Kyushu	1	AB368678
Gobioninae
Gnathopogon elongatus	Ichiunsai R. (TenryuR.); Shizuoka, Tokai	13	P1385
	A creek (Umeda R); Aichi, Tokai	7	P1386
	Kamida R.; Aichi, Tokai	4	P1387
	Toyo R.; Aichi, Tokai	2	P1388
	Yashita and Yahagi-furu Rs. (Yahagi R.); Aichi, Tokai	22	P1389
	Ponds (Shonai R.); Aichi, Tokai	19	P1390
	Ponds and streams (Kiso R.); Gifu, Tokai	23	P1391
	Ponds and streams (Nagara R.); Gifu, Tokai	6	P1392
	Creeks (Ibi R.); Gifu, Tokai	17	P1393
	A pond (Inabe R.); Mie, Tokai	3	P1394
	Kaizo R.; Mie, Tokai	3	P1395
	Kabake R. (Tenpaku R.); Mie, Tokai	4	P1396
	Kushida R. and Harai R. (Kushida R.); Mie, Tokai	14	P1397
	Daido R. (Yodo R.); Shiga, Kinki	8	P1407
	Fugenji R. (Yodo R.); Kyoto, Kinki	10	P1408
	Nunome R. (Kizu R.); Kyoto, Kinki	6	P1409
	Creek (Hozu R.); Kyoto, Kinki	15	P1410
	Mikata Lakes; Fukui, Kinki	8	P1411
	Hasu R. (Mikata L.); Fukui, Kinki	4	P1412
	Kita R.; Fukui, Kinki	8	P1413
	Takaya R. (Yura R.); Kyoto, Kinki	3	P1414
	Creeks (Kinokawa R.); Wakayama, Kinki	12	P1415
	Kako R.; Hyogo, Chugoku	12	P1416
	Uryu R. (Yoshii R.); Okayama, Chugoku	2	P1417
	Sasagase R.; Okayama, Chugoku	15	P1418
	Takaya R. (Ashida R.); Hiroshima, Chugoku	10	P1419
	Shitoori R. (Mihara R.); Hyogo Kinki	16	P1421
	Honzu R.; Kagawa, Shikoku	16	P1422
	Otani R.; Ehime, Shikoku	5	P1423
Pseudogobio esocinus	Kikuchi R.; Kumamoto, Kyushu	3	P861
	Yura R.; Kyoto, Kinki	2	P837
	Muko R.; Hyogo, Kinki	4	P838
	Takami R. (Kinokawa R.); Wakayama, Kinki	1	P840
	Inabe R.; Mie, Tokai	2	P851
	Nagano R. (Kumozu R.); Mie, Tokai	1	P853
	Harai R. (Kushida R.); Mie, Tokai	4	P854
	Shonai R.; Gifu, Tokai	2	P857
	Yahagi R.; Aichi, Tokai	1	P858
	Umeda R.; Aichi, Tokai	2	P860
Sarcocheilichthys variegatus variegatus	Hijie R.(Ibi R.); Mie, Tokai	3	P1695
	Harai R.(Kushida R.); Mie, Tokai	18	P1696
	Kizu R. (Yodo R.); Kyoto, Kinki	4	P1697
	Yura R.; Kyoto, Kinki	17	P1698
	Muko R.; Hyogo, Kinki	10	P1699
	Maruyama R.; Hyogo, Kinki	2	P1700
	Takahashi R.; Okayama, Chugoku	4	P1701
	Ashida R.; Hiroshima, Chugoku	14	P1702
	Hii R.; Shimane, Chugoku	3	P1703
	Naka R.; Fukuoka, Kyushu	8	P1704
	Futatsu R.; Fukuoka, Kyushu	8	P1705
Leuciscinae
Rhynchocypris oxycephalus jouyi	Takase R. (Hayase R.); Fukui, Kinki	3	P2084
	Kamo R. (Yodo R.); Kyoto, Kinki	4	P2085
	Akase R.; Okayama, Chugoku	1	AB236730
	A stream ; Hiroshima, Chugoku	1	P2086
	Yoshino R.; Kochi, Shikoku	1	AB198971
	Saigo R.; Fukuoka, Kyushu	2	P2087
	A creek; Nagasaki, Kyushu	2	P2088
	A creek; Nagasaki, Kyushu	2	P2089
	A creek; Kumamoto, Kyushu	2	P2090
	A creek; Kumamoto, Kyushu	2	P2091
	Midori R.; Kumamoto, Kyushu	3	P2092
Tribolodon hakonensis	A creek (Omono R.); Akita, Tohoku	2	P2104
	Shinano R.; Nigata, Chubu	1	P2105
	Chikuma R. (Shinano R.); Nagano, Chubu	1	P2106
	Tama R.; Kanagawa, Kanto	1	P2107
	Kita R.; Fukui, Kinki	1	AB162645
	Oyodo R.; Miyazaki, Kyushu	1	AB198958
	Port of Sakata; Yamagata, Tohoku	1	AB198956
	Mamigasaki R. (Mogami R.); Yamagata, Tohoku	1	AB198955
	Miya R.; Mie, Tokai	1	AB366544
Oxygastrinae
Nipponocypris sieboldii	Sogadani R. (Yodo R.); Kyoto, Kinki	3	P2121
	Fugenji R. (Yodo R.); Kyoto, Kinki	1	P2122
	Yoshii R.; Okayama, Chugoku	2	P2123
	Muko R.; Hyogo, Kinki	2	P2124
	Harai R. (Kushida R.); Mie, Tokai	2	P2125
	Nagara R.; Gifu, Tokai	1	P2126
Siluridae
Silurus asotus	A creek (Asahi R.); Okayama, Chugoku	5	P2164
	Kamo R. (Yodo R.); Kyoto, Kinki	1	P2165
	A creek (Katsura R.); Kyoto, Kinki	7	P2166
	Harai R. (Kushida R.); Mie, Japan	1	P2167
	Shonai R.; Aichi, Japan	1	P2168
	Ohta R. (Gono R.); Shimane, Japan	1	P2169
	Kurose R.; Hiroshima, Japan	1	P2170
	Chikugo R.; Fukuoka, Japan	1	P2171

## Sheet: Table S4
Table S4. List of PCR and sequencing primers
Region	Primers	Sequence (5' -> 3')	Reference
16S	L1854	AAA CCT CGT ACC TTT TGC AT	Miya & Nishida (1996)
	H2582	ATT GCG CTA CCT TTG CAC GGT	Aoyama et al. (2001)
	H3058	TCC GGT CTG AAC TCA GAT CAC GTA	Miya & Nishida (2000)
CO1	Fish F1	TCA ACC AAC CAC AAA GAC ATT GGC AC	Ward et al. (2005)
	L5644	GCA AMT CAG ACA CTT TAA TTA A	Miya & Nishida (2000)
	Fish R1	TAG ACT TCT GGG TGG CCA AAG AAT CA	Ward et al. (2005)
ND5	L12321-Leu	GGT CTT AGG AAC CAA AAA CTC TTG GTG CAA	Miya & Nishida (2000)
	L12329-Leu	CTC TTG GTG CAA MTC CAA GT	Miya & Nishida (2000)
	H13396	CCT ATT TTT CGG ATG TCT TG	Miya & Nishida (2000)
	H13727	GCG ATK ATG CTT CCT CAG GC	Miya & Nishida (2000)
cyt b	L14723	ACC AAT GAC ATG AAA AAT CAT CGT T	Ducroz et al. (2001)
	L14724	TGA CTT GAA RAA CCA YCG YYG	Palumbi et al. (1991)
	Gymno-cytbL	GCC CCA TCA AAC ATC TCT GCT TG	(designed in this study)
	H15915	ACC TCC GAT CYC GGA TTA CAA GAC	Aoyama et al. (2000)
CR	L15923	TTA AAG CAT CGG TCT TGT AA	Iguchi et al. (1997)
	LThr-m*	AGC TCA GCG YCG GAG CGC CGG TCT TGT AA	Yokoyama & Goto (2002)
	H16500	GCC CTG AAA TAG GAA CCA GA	Inoue et al. (2000)
	H12Sr5-m*	TRA YAG TAA AGT CAG GAC CAA G	Yokoyama & Goto (2002)
	H690	TAA CGA ACT TAT GTA CGA CG	Miya & Nishida (2000)
Positions with mixed bases are labeled with their IUB codes: R = A/G, Y = C/T, K = G/T, M = A/C, S = G/C, W = A/T．*Modified from LThr and H12Sr-5 (Yokoyama & Goto 2002)

## Sheet: Table S5
Table S5. List of substitution models selected by the Bayesian information criterion implemented in jModeltest 2.1.1 and the estimated mean mutation rate of each locus
species	Substituion model/substitution rate (%/Myr/lineage)
	16S	CO1	ND5	cytb	CR
Salmonidae	GTR+G+I/0.18	TN93+G+I/0.97	TN93+G+I/0.99	TN93+G+I/ 1.16	HKY+G/0.76
Cyprinidae
Cyprininae	GTR+G+I/0.41	HKY+G/1.00	HKY+G+I/1.82	TN93+G+I/1.89	TN93+G+I/1.57
Gobioninae	GTR+G+I/0.30	TN93+G+I/0.60	TN93+G+I/0.85	GTR+G+I/0.93	TN93+G+I/0.52
Oxygastrinae	GTR+G+I/0.30	TN93+G+I/0.60	TN93+G+I/0.85	GTR+G+I/0.93	HKY+G+I/0.52
Siluridae	HKY+I/0.13	HKY+G/0.37	TN93+G/0.44	TN93+G/0.53	HKY+G/1.07
Gobiidae*	GTR+G+I/0.35	HKY+G+I/0.91	TN93+G+I/1.54	TN93+G+I/1.46	HKY+G/1.12
Cottidae	HKY+I/0.21	HKY+G/0.41	TN93+G/0.76	TN93+G/0.58	HKY+G/0.27
HKY Hasegawa–Kishino–Yano model, TN93 Tamura–Nei model, GTR general time reversible model, G gamma, I invariant sites *Rate estimated from cyt b (see Materials and Methods).

## Sheet: Table S6
Table S6. Results of mismatch distribution analyses and neutrality tests
Species	n	Fu Fs	Pssd	Prg	θ0	θ	τ (95% C.I)	rate (%/Myr/lineage)	T (104yrs)			tMRCA (104yrs)	BSP
Endemic species of Lake Biwa
Salmonidae
Oncorhynchus masou subsp. (L. Biwa trout)	32	-3.55**	0.184	0.07	0.004	inf.	1.17 (0.28-1.96)	1.16	7.4			7.4	exp.
Cobitidae
Cobitis magnostriata	36	-0.82	0.230	0.222	0	inf.	1.41 (0.78-2.33)	0.93c	―			17.4	stab.
Cobitis minamorii oumiensis	46	-23.69**	0.381	0.404	0.004	inf.	2.46 (1.52-3.25)	0.93c	16.6			30.8	exp.
Cyprinidae
Cyprininae
Carassius buergeri grandoculis	75	-0.12	0.355	0.401	0	8	9.79 (1.23-16.96)	1.89	―			188.3	stab.
Carassius cuvieri	27	0.50	0.093	0.055	0.004	4.72	7.12 (0.01-12.21)	1.89	―			54.9	stab.
Gobioninae
Gnathopogon caerulescens	54	-11.46**	0.126	0.261	0	6.89	2.43 (0.54-4.76)	0.93	21.8			20	exp.
Sarcocheilichthys species	249	-11.44**	0.345	0.732	0.631	inf.	0.05 (0.00-1.85)	0.93	―a			69.1	―
(clade A)	222	28.15**	0.281	0.532	0	inf.	0.36 (0.24-0.85)	0.93	3.1			3.4	exp.
(clade B)	14	-0.04	0.498	0.645	0	inf.	0.77 (0.00-2.29)	0.93	―			5.2	stab.
(clade C)	13	0.44	0.154	0.148	0	inf.	1.07 (0.00-2.36)	0.93	―			6.1	stab.
Squalidus biwae biwae	95	-20.58**	0.865	0.844	0.534	15.92	2.59 (1.02-5.46)	0.93	21.3			32.9	exp.
Oxygastrinae
Ischikauia steenackeri	23	―	―	―	―	―	―	―	―	―	―	―	―
Opsariichthys uncirostris	77	-20.10**	0.5	0.584	0.011	104.69	2.31 (1.17-3.00)	1.05	15.3			9.4	exp.
Siluridae
Silurus lithophilus	24	-1.36	0.357	0.441	0	inf.	2.36 (0.00-5.01)	1.07	―			18.5	stab.
Gobiidae
Rhinogobius sp. BW	43	-8.39**	0.515	0.305	0	inf.	2.06 (1.08-3.19)	1.46d	12.2			19.5	exp.
Gymnogobius isaza	116	-26.22**	<0.001**	1	0	inf.	0.64 (0.39-1.03)	1.46	―			40.4	exp.
(clade A)	100	-28.09**	0.854	0.449	0	inf.	1.50 (1.12-2.02)	1.46	8.2			10	exp.
(clade B)	16	-6.81**	0.585	0.344	0	inf.	1.72 (0.60-3.03)	1.46	9.2			10.6	exp.
Cottidae
Cottus reinii (lacustrine type)	79	-11.87**	0.229	0.095	0.002	inf.	1.14 (0.51-1.71)	0.58	13.9			14.6	exp.
Non-endemic species of Lake Biwa
Osmeridae
Plecoglossus altivelis	26	-2.12	0.678	0.868	0	6.24	4.20 (0.62-7.77)	1.16e	―			28.6	stab.
Cobitidae
Cobitis sp. BIWAE type A	31	-0.59	0.902	0.870	0.014	12.486	2.04 (0.56-3.64)	0.93c	―			18.4	stab.
Misgurnus anguillicaudatus	16	0.03*	0.375	0.272	0.004	inf.	1.35 (0.02-2.73)	0.93c	―			10.2	stab.
Cyprinidae
Acheilognathinae
Acheilognathus rhombeus	53	-5.94**	0.839	0.857	0.06	2.80	0.96 (0.00-2.43)	0.52f	12.3			8.52	exp.
Acheilognathus tabira tabira	72	-27.41**	0.939	0.956	1.16	10.47	1.02 (0.00-5.34)	0.52f	13.7			10.2	exp.
Tanakia lanceolata	29	-3.07*	0.090	0.098	0.004	inf.	1.05 (0.20-1.91)	0.52f	―			55.2	exp.
Tanakia limbata	49	-4.28	0.024*	0.431	0	inf.	1.74 (1.18-2.42)	0.52f	―	―	―	82.7	stab.
Gobioninae
Abbottina rivularis	31	-2.32**	0.575	0.569	0	0.33	0.08 (0.00-3.50)	0.93	0.7	―	―	0.1	stab.
Biwia zezera	67	-26.11**	0.885	0.606	0.063	inf.	3.44 (2.42-4.22)	0.93	28.4			34.7	exp.
Gnathopogon elongatus	98	23.63	0.066	0.155	0	2.62	10.10 (0.26-187)	0.93	―			646	stab.
Hemibarbus fishes	56	1.72	0.042	0.007**	0	inf.	1.06 (0.56-1.83)	0.93	―			7.6	stab.
Pseudogobio esocinus	57	-8.09*	0.345	0.348	0	14.21	7.73 (3.04-11.72)	0.93	―			78.6	stab.
Pseudorasbora parva	93	-0.12	0.502	0.604	0.49	1.32	0.50 (0.00-2.77)	0.93	―			75.2	stab.
Squalidus japonicus japonicus	71	-10.14**	0.291	0.149	0.005	inf.	1.42 (0.76-2.07)	0.93	12.1			16.2	exp.
Leuciscinae
Rhynchocypris lagowskii steindachneri	39	-5.21**	0.768	0.940	0.009	3.11	2.16 (0.00-4.81)	0.76b	19.7			16.8	exp.
Rhynchocypris oxycephalus jouyi	87	1.74	0.032*	0.100	0.004	16.72	6.37 (2.98-9.41)	0.76b	―			82.4	stab.
Tribolodon hakonensis	110	-0.41	0.111	0.166	0	4.539	6.90 (0.00-52.40)	0.76b	―			45.6	stab.
Oxygastrinae
Nipponocypris sieboldii	72	-6.29**	0.680	0.934	0.011	8.65	6.19 (0.06-12.00)	1.05	―a			72.2	stab.
Nipponocypris temminckii	42	-1.54*	0.151	0.779	0	0.081	0.28 (0.00-3.00)	1.05	―			0.1	―
Zacco platypus	62	-25.79**	0.963	0.881	0.413	37.578	4.22 (2.63-5.96)	1.05	29.8			18.6	exp.
Amblycipitidae
Liobagrus reinii	16	-3.53**	0.764	0.876	0	11.848	1.32 (0.00-3.05)	0.93c	9.6			13.8	exp.
Bagridae
Pseudobagrus nudiceps	26	-0.65	0.049*	0.047*	0	inf.	0.85 (0.35-1.68)	0.93c	―			7.1	exp.
Siluridae
Silurus asotus	39	0.874	0.277	0.251	0.002	6.047	7.81 (0.00-60.81)	1.07	―			68.2	stab.
Gobiidae
Rhinogobius flumineus	22	5.74	0.065	0.005**	0	4.264	10.14 (0.00-63.1)	1.46d	―			212	stab.
Rhinogobius sp. OR	30	-13.19**	0.223	0.091	0.002	inf.	1.52 (0.49-2.35)	1.46	9			16.6	exp.
Gymnogobius urotaenia	43	-6.32**	0.632	0.585	0	0.443	0.48 (0.00-3.67)	1.46	2.6			6.8	exp.
Cottidae
Cottus pollux LE	11	-2.42**	0.183	0.168	0	inf.	1.11 (0.00-2.41)	0.58	13.5			14.1	exp.
Fu Fs, values of Fu’s neutrality test; rate, substituion rate of cyt b (or CR) genes estimated from phylogenetic analyses; Pssd, SSD P values; Prg, raggedness index P values of mismatch distribution analysis; θ0, pre-expansion population size; θ, post-expansion population size; τ, time parameter with 95% confidence interval; T, estimated expansion time with mismatch distribution analysis, using e…
